# Supplementary material for: The Spaces of Peer-Led Support Groups for Suicide Bereaved in Denmark and the Republic of Ireland: A Focus Group Study
Source: Int J Environ Res Public Health. 2022 Aug 11;19(16):9898. doi: 10.3390/ijerph19169898 (PMC9407788; doi:10.3390/ijerph19169898)
Supplement: Supplementary file 1 [file ijerph-19-09898-s001.zip]

Archive with 1 entries (1 files):
- ijerph-1848168-supplementary.pdf
